# Supplementary material for: Self-Reported Mental and Physical Measures in Adult Fontan Patients
Source: J Clin Med. 2022 Jul 8;11(14):3969. doi: 10.3390/jcm11143969 (PMC9323562; doi:10.3390/jcm11143969)
Supplement: Supplementary file 1 [file jcm-11-03969-s001.zip]

Archive with 1 entries (1 files):
- jcm-1769916-supplementary.pdf
